# Supplementary material for: Oral Bacterial Microbiota in Digestive Cancer Patients: A Systematic Review
Source: Microorganisms. 2021 Dec 14;9(12):2585. doi: 10.3390/microorganisms9122585 (PMC8707512; doi:10.3390/microorganisms9122585)
Supplement: Supplementary file 1 [file microorganisms-09-02585-s001.zip]

Archive with 1 entries (1 files):
- microorganisms-1498649-supplementary.pdf
